# Supplementary material for: Decoding the Heart Through Computed Tomography: Early Cardiomyopathy Detection Using Ensemble-Based Segmentation and Radiomics
Source: J Imaging. 2026 Mar 10;12(3):120. doi: 10.3390/jimaging12030120 (PMC13027443; doi:10.3390/jimaging12030120)
Supplement: Supplementary file 1 [file jimaging-12-00120-s001.zip]

Archive with 1 entries (1 files):
- jimaging-4165907-supplementary.pdf
